# Supplementary material for: A Template-Free, Ultra-Adsorbing, High Surface Area Carbonate Nanostructure
Source: PLoS One. 2013 Jul 17;8(7):e68486. doi: 10.1371/journal.pone.0068486 (PMC3714275; doi:10.1371/journal.pone.0068486)
Supplement: Video S1 — Electron tomographic tilt-series. The as-acquired electron tomographic tilt-series of Upsalite comprised of HAADF STEM images taken over ±62°. (ZIP) [file pone.0068486.s007.zip]

Archive with 1 entries (1 files):
- Str¢mme_videoS1submitted.avi
